# Supplementary material for: Dysregulated high-density lipoprotein and low-density lipoprotein subfractions increase metabolic dysfunction-associated steatotic liver disease risk: a study of patients across body mass index categories
Source: Front Nutr. 2026 Feb 13;13:1737860. doi: 10.3389/fnut.2026.1737860 (PMC12947705; doi:10.3389/fnut.2026.1737860)
Supplement: Supplementary file 12 [file Table_1.XLSX]

## Sheet: Sheet1
lean MASLD group vs lean control group
ntree(Number of trees)			48
mtry(No. of variables tried at each split)			7
OOB estimate of error rate			0.2308
Confusion matrix:
	LC	LM	class.error
LC	78	21	0.212121
LM	21	62	0.253012
overweight MASLD group vs overweight control group
ntree(Number of trees)			56
mtry(No. of variables tried at each split)			8
OOB estimate of error rate			0.2091
Confusion matrix:
	OC	OM	class.error
OC	78	29	0.271028
OM	17	96	0.150443
