# Supplementary material for: Dysregulated high-density lipoprotein and low-density lipoprotein subfractions increase metabolic dysfunction-associated steatotic liver disease risk: a study of patients across body mass index categories
Source: Front Nutr. 2026 Feb 13;13:1737860. doi: 10.3389/fnut.2026.1737860 (PMC12947705; doi:10.3389/fnut.2026.1737860)
Supplement: Supplementary file 13 [file Table_2.XLSX]

## Sheet: Lean MASLD vs Lean control
Correlation coefficients between lipoprotein subclasses and clinical parameters
Lipoprotein subclass	Clinical Parameter	r value	P value
TPTG	FBG	0.31171	0.0284556
TPTG	WBC	0.000110603	0.999726
TPTG	RBC	0.114962	0.480257
TPTG	HB	0.196798	0.214571
TPTG	HCT	0.162992	0.304033
TPTG	MCV	0.0934721	0.570502
TPTG	MCH	0.191483	0.225813
TPTG	PLT	-0.118215	0.465078
TPTG	Eosinophil	0.363644	0.00937259
TPTG	Basophils	0.0267864	0.904724
TPTG	BUN	0.238062	0.117073
TPTG	Cr	0.152398	0.337812
TPTG	UA	0.329137	0.0194083
TPTG	AKP	0.107568	0.508607
TPTG	TP	-0.0960797	0.558851
TPTG	rGT	0.0748697	0.665319
TPTG	ALT	0.0545405	0.771283
TPTG	AST	-0.0266937	0.904724
VLPN	FBG	0.361036	0.00937259
VLPN	WBC	0.0481959	0.802457
VLPN	RBC	0.085436	0.612286
VLPN	HB	0.164448	0.300705
VLPN	HCT	0.134982	0.404047
VLPN	MCV	0.0916432	0.576295
VLPN	MCH	0.194125	0.21829
VLPN	PLT	-0.167047	0.295288
VLPN	Eosinophil	0.381133	0.00681509
VLPN	Basophils	-0.0273497	0.904724
VLPN	BUN	0.380482	0.00681509
VLPN	Cr	0.29732	0.0374346
VLPN	UA	0.396092	0.00578416
VLPN	AKP	0.160694	0.308888
VLPN	TP	-0.23599	0.120049
VLPN	rGT	0.206592	0.18403
VLPN	ALT	0.193375	0.21829
VLPN	AST	-3.69394e-05	0.999726
IDTG	FBG	0.362333	0.00937259
IDTG	WBC	-0.064721	0.715349
IDTG	RBC	0.0511766	0.785939
IDTG	HB	0.143132	0.376128
IDTG	HCT	0.0943501	0.56843
IDTG	MCV	0.103851	0.52483
IDTG	MCH	0.224118	0.145074
IDTG	PLT	-0.147637	0.355155
IDTG	Eosinophil	0.385756	0.00681509
IDTG	Basophils	0.0353991	0.860912
IDTG	BUN	0.264979	0.0685998
IDTG	Cr	0.178426	0.263348
IDTG	UA	0.28388	0.0469708
IDTG	AKP	0.0518157	0.782545
IDTG	TP	-0.1761	0.271389
IDTG	rGT	0.134465	0.404062
IDTG	ALT	0.137442	0.396483
IDTG	AST	-0.0538723	0.773065
VLCH	FBG	0.252527	0.0894461
VLCH	WBC	-0.00433252	0.991542
VLCH	RBC	0.155153	0.329606
VLCH	HB	0.224805	0.143861
VLCH	HCT	0.211447	0.177884
VLCH	MCV	0.101073	0.537471
VLCH	MCH	0.173321	0.277343
VLCH	PLT	-0.104987	0.519628
VLCH	Eosinophil	0.366428	0.00937259
VLCH	Basophils	-0.00826252	0.980049
VLCH	BUN	0.302304	0.0358697
VLCH	Cr	0.220815	0.152049
VLCH	UA	0.370949	0.00858587
VLCH	AKP	0.165486	0.29887
VLCH	TP	-0.119491	0.463679
VLCH	rGT	0.105471	0.519231
VLCH	ALT	0.133362	0.407255
VLCH	AST	-0.0119578	0.970965
VLFC	FBG	0.364333	0.00937259
VLFC	WBC	-0.0353759	0.860912
VLFC	RBC	0.0649861	0.71499
VLFC	HB	0.152746	0.337812
VLFC	HCT	0.117977	0.465078
VLFC	MCV	0.114115	0.482754
VLFC	MCH	0.207822	0.18403
VLFC	PLT	-0.150797	0.344451
VLFC	Eosinophil	0.360456	0.00937259
VLFC	Basophils	-0.0119685	0.970965
VLFC	BUN	0.317575	0.0263709
VLFC	Cr	0.235348	0.120917
VLFC	UA	0.305246	0.0344419
VLFC	AKP	0.0869768	0.607304
VLFC	TP	-0.227215	0.137976
VLFC	rGT	0.113175	0.48526
VLFC	ALT	0.148597	0.352131
VLFC	AST	-0.0723404	0.67664
VLPL	FBG	0.40057	0.00578416
VLPL	WBC	-0.0401658	0.840051
VLPL	RBC	-0.0205747	0.928252
VLPL	HB	0.0706656	0.680401
VLPL	HCT	0.0195244	0.934677
VLPL	MCV	0.101767	0.533906
VLPL	MCH	0.212517	0.174873
VLPL	PLT	-0.173981	0.277079
VLPL	Eosinophil	0.285714	0.0469708
VLPL	Basophils	-0.0781931	0.6527
VLPL	BUN	0.357986	0.00986376
VLPL	Cr	0.282138	0.0482244
VLPL	UA	0.279467	0.0508946
VLPL	AKP	0.0531985	0.776752
VLPL	TP	-0.334961	0.0165433
VLPL	rGT	0.171291	0.280369
VLPL	ALT	0.217443	0.163292
VLPL	AST	-0.0930781	0.571872
VLAB	FBG	0.36097	0.00937259
VLAB	WBC	0.0480331	0.802457
VLAB	RBC	0.0852359	0.612286
VLAB	HB	0.164324	0.300705
VLAB	HCT	0.134807	0.404047
VLAB	MCV	0.091753	0.576295
VLAB	MCH	0.194184	0.21829
VLAB	PLT	-0.167141	0.295288
VLAB	Eosinophil	0.38116	0.00681509
VLAB	Basophils	-0.0274761	0.904724
VLAB	BUN	0.380573	0.00681509
VLAB	Cr	0.29744	0.0374346
VLAB	UA	0.396098	0.00578416
VLAB	AKP	0.160649	0.308888
VLAB	TP	-0.236082	0.120049
VLAB	rGT	0.206667	0.18403
VLAB	ALT	0.193386	0.21829
VLAB	AST	0.000140267	0.999726
V5TG	FBG	0.392481	0.00618983
V5TG	WBC	-0.0941211	0.56843
V5TG	RBC	0.00838154	0.980049
V5TG	HB	0.108827	0.501022
V5TG	HCT	0.0569977	0.761752
V5TG	MCV	0.162121	0.304797
V5TG	MCH	0.24933	0.0954066
V5TG	PLT	-0.285765	0.0469708
V5TG	Eosinophil	0.325161	0.021765
V5TG	Basophils	-0.00458648	0.991542
V5TG	BUN	0.29299	0.040911
V5TG	Cr	0.22803	0.136395
V5TG	UA	0.201148	0.200393
V5TG	AKP	0.0372978	0.852734
V5TG	TP	-0.303159	0.0358697
V5TG	rGT	0.229194	0.133766
V5TG	ALT	0.11396	0.482754
V5TG	AST	0.132186	0.407255
V1CH	FBG	0.265242	0.0685998
V1CH	WBC	0.00438741	0.991542
V1CH	RBC	0.176809	0.269929
V1CH	HB	0.255907	0.0833968
V1CH	HCT	0.223474	0.146154
V1CH	MCV	0.091907	0.576295
V1CH	MCH	0.186074	0.243895
V1CH	PLT	-0.0490804	0.798514
V1CH	Eosinophil	0.316035	0.0266477
V1CH	Basophils	0.0284777	0.901619
V1CH	BUN	0.133786	0.407063
V1CH	Cr	0.038485	0.847855
V1CH	UA	0.319168	0.0255334
V1CH	AKP	0.118139	0.465078
V1CH	TP	0.0262561	0.904724
V1CH	rGT	0.00370021	0.991542
V1CH	ALT	-0.0583153	0.760652
V1CH	AST	-0.00925551	0.980049
V2CH	FBG	0.122031	0.456272
V2CH	WBC	-0.0208858	0.928252
V2CH	RBC	0.112576	0.486325
V2CH	HB	0.152603	0.337812
V2CH	HCT	0.172163	0.278435
V2CH	MCV	0.0756635	0.662457
V2CH	MCH	0.109365	0.498687
V2CH	PLT	-0.0476697	0.803568
V2CH	Eosinophil	0.225961	0.14106
V2CH	Basophils	-0.0526706	0.779236
V2CH	BUN	0.279972	0.0507653
V2CH	Cr	0.207457	0.18403
V2CH	UA	0.268779	0.0637528
V2CH	AKP	0.180636	0.258897
V2CH	TP	-0.126786	0.43609
V2CH	rGT	0.114056	0.482754
V2CH	ALT	0.246922	0.100141
V2CH	AST	-0.0779653	0.652737
V3CH	FBG	0.163389	0.303183
V3CH	WBC	0.0286021	0.901619
V3CH	RBC	0.096922	0.555727
V3CH	HB	0.140601	0.384923
V3CH	HCT	0.143523	0.375122
V3CH	MCV	0.0577091	0.761752
V3CH	MCH	0.0865846	0.607567
V3CH	PLT	-0.057583	0.761752
V3CH	Eosinophil	0.269434	0.0637528
V3CH	Basophils	-0.0374218	0.852734
V3CH	BUN	0.336638	0.0165433
V3CH	Cr	0.300637	0.0365496
V3CH	UA	0.314959	0.0270746
V3CH	AKP	0.150504	0.344795
V3CH	TP	-0.162369	0.304797
V3CH	rGT	0.0703782	0.680401
V3CH	ALT	0.260223	0.0765495
V3CH	AST	-0.141736	0.3821
V4CH	FBG	0.22186	0.149496
V4CH	WBC	-0.00734916	0.985137
V4CH	RBC	0.0439816	0.822606
V4CH	HB	0.11018	0.494366
V4CH	HCT	0.103085	0.527316
V4CH	MCV	0.0999051	0.543453
V4CH	MCH	0.137588	0.396483
V4CH	PLT	-0.129333	0.423314
V4CH	Eosinophil	0.284389	0.0469708
V4CH	Basophils	-0.1035	0.525838
V4CH	BUN	0.434793	0.00154053
V4CH	Cr	0.388695	0.0067075
V4CH	UA	0.302828	0.0358697
V4CH	AKP	0.153385	0.337432
V4CH	TP	-0.284641	0.0469708
V4CH	rGT	0.165399	0.29887
V4CH	ALT	0.296542	0.0377709
V4CH	AST	-0.0721484	0.67664
V1FC	FBG	0.364688	0.00937259
V1FC	WBC	-0.0037892	0.991542
V1FC	RBC	0.115607	0.477211
V1FC	HB	0.183497	0.252254
V1FC	HCT	0.132829	0.407255
V1FC	MCV	0.0565993	0.761752
V1FC	MCH	0.1836	0.252254
V1FC	PLT	-0.0700519	0.681236
V1FC	Eosinophil	0.299675	0.0368792
V1FC	Basophils	-0.0276931	0.904724
V1FC	BUN	0.165855	0.29887
V1FC	Cr	0.0861921	0.60837
V1FC	UA	0.264465	0.0688386
V1FC	AKP	0.0800248	0.642771
V1FC	TP	-0.0847646	0.612783
V1FC	rGT	0.0976264	0.553651
V1FC	ALT	0.0285394	0.901619
V1FC	AST	-0.0557664	0.763049
V2FC	FBG	0.19997	0.202948
V2FC	WBC	0.0427215	0.827281
V2FC	RBC	0.189824	0.231026
V2FC	HB	0.234281	0.121374
V2FC	HCT	0.238476	0.117073
V2FC	MCV	0.0562802	0.762525
V2FC	MCH	0.132725	0.407255
V2FC	PLT	-0.0447968	0.819685
V2FC	Eosinophil	0.355731	0.00986376
V2FC	Basophils	0.0495572	0.79742
V2FC	BUN	0.213507	0.172221
V2FC	Cr	0.123603	0.451961
V2FC	UA	0.371283	0.00858587
V2FC	AKP	0.187496	0.239627
V2FC	TP	-0.00682875	0.987182
V2FC	rGT	0.0682553	0.693883
V2FC	ALT	0.0809551	0.638852
V2FC	AST	-0.0214233	0.928252
V3FC	FBG	0.24387	0.104237
V3FC	WBC	0.0322671	0.878599
V3FC	RBC	0.118497	0.465078
V3FC	HB	0.179496	0.261996
V3FC	HCT	0.165716	0.29887
V3FC	MCV	0.067183	0.700759
V3FC	MCH	0.132458	0.407255
V3FC	PLT	-0.0751869	0.664526
V3FC	Eosinophil	0.324279	0.0219436
V3FC	Basophils	0.00121121	0.996753
V3FC	BUN	0.294208	0.0399948
V3FC	Cr	0.236294	0.120049
V3FC	UA	0.334995	0.0165433
V3FC	AKP	0.138916	0.389858
V3FC	TP	-0.118791	0.465078
V3FC	rGT	0.0717395	0.67817
V3FC	ALT	0.171694	0.279576
V3FC	AST	-0.110448	0.49407
V4FC	FBG	0.147697	0.355155
V4FC	WBC	0.0245193	0.91611
V4FC	RBC	0.15237	0.337812
V4FC	HB	0.202439	0.198317
V4FC	HCT	0.207409	0.18403
V4FC	MCV	0.0759749	0.662457
V4FC	MCH	0.111684	0.488207
V4FC	PLT	-0.0571541	0.761752
V4FC	Eosinophil	0.334357	0.0165433
V4FC	Basophils	0.00899829	0.980049
V4FC	BUN	0.316665	0.0266285
V4FC	Cr	0.265339	0.0685998
V4FC	UA	0.353274	0.0105033
V4FC	AKP	0.178689	0.263348
V4FC	TP	-0.0703734	0.680401
V4FC	rGT	0.0629873	0.727674
V4FC	ALT	0.121872	0.456272
V4FC	AST	-0.0440596	0.822606
V1PL	FBG	0.246266	0.100376
V1PL	WBC	0.0541426	0.7727
V1PL	RBC	0.162248	0.304797
V1PL	HB	0.2543	0.0861837
V1PL	HCT	0.200055	0.202948
V1PL	MCV	0.0916492	0.576295
V1PL	MCH	0.181795	0.254328
V1PL	PLT	-0.048968	0.798514
V1PL	Eosinophil	0.335875	0.0165433
V1PL	Basophils	0.0210719	0.928252
V1PL	BUN	0.20749	0.18403
V1PL	Cr	0.138921	0.389858
V1PL	UA	0.441016	0.00154053
V1PL	AKP	0.123954	0.451075
V1PL	TP	-0.00255407	0.994383
V1PL	rGT	0.0383601	0.847855
V1PL	ALT	0.00868549	0.980049
V1PL	AST	0.0205997	0.928252
V4PL	FBG	0.300649	0.0365496
V4PL	WBC	0.013513	0.96864
V4PL	RBC	0.0325832	0.878599
V4PL	HB	0.101873	0.533906
V4PL	HCT	0.0839173	0.617717
V4PL	MCV	0.097729	0.553651
V4PL	MCH	0.154936	0.329606
V4PL	PLT	-0.199108	0.205456
V4PL	Eosinophil	0.339995	0.0157262
V4PL	Basophils	-0.0850435	0.612286
V4PL	BUN	0.491672	0.000259295
V4PL	Cr	0.451062	0.0013251
V4PL	UA	0.356487	0.00986376
V4PL	AKP	0.160284	0.308888
V4PL	TP	-0.356949	0.00986376
V4PL	rGT	0.243707	0.104237
V4PL	ALT	0.33832	0.0162606
V4PL	AST	-0.0343406	0.867331
L1TG	FBG	0.0887456	0.596899
L1TG	WBC	0.0466066	0.80783
L1TG	RBC	0.18275	0.252254
L1TG	HB	0.179799	0.261838
L1TG	HCT	0.229217	0.133766
L1TG	MCV	0.0121935	0.970965
L1TG	MCH	0.0404724	0.840051
L1TG	PLT	-0.0105495	0.977953
L1TG	Eosinophil	0.268823	0.0637528
L1TG	Basophils	0.0608118	0.743711
L1TG	BUN	0.122536	0.456272
L1TG	Cr	0.0213043	0.928252
L1TG	UA	0.213721	0.172221
L1TG	AKP	0.190987	0.226819
L1TG	TP	0.0865108	0.607567
L1TG	rGT	-0.0122354	0.970965
L1TG	ALT	-0.0773958	0.653839
L1TG	AST	0.0405312	0.840051
H4TG	FBG	0.284238	0.0469708
H4TG	WBC	0.046753	0.80783
H4TG	RBC	-0.0222619	0.928252
H4TG	HB	0.0433258	0.826108
H4TG	HCT	0.0230272	0.92621
H4TG	MCV	0.119601	0.463679
H4TG	MCH	0.176644	0.269929
H4TG	PLT	-0.160187	0.308888
H4TG	Eosinophil	0.208557	0.18403
H4TG	Basophils	-0.139744	0.38898
H4TG	BUN	0.3136	0.0277725
H4TG	Cr	0.257488	0.0815951
H4TG	UA	0.270577	0.0627052
H4TG	AKP	0.0522836	0.780558
H4TG	TP	-0.351039	0.0110936
H4TG	rGT	0.229172	0.133766
H4TG	ALT	0.272773	0.0595954
H4TG	AST	-0.00120948	0.996753
H2CH	FBG	-0.167346	0.295288
H2CH	WBC	-0.285696	0.0469708
H2CH	RBC	-0.202079	0.198317
H2CH	HB	-0.182922	0.252254
H2CH	HCT	-0.18934	0.231991
H2CH	MCV	0.0404946	0.840051
H2CH	MCH	-0.0103079	0.977953
H2CH	PLT	-0.0560184	0.762826
H2CH	Eosinophil	-0.136974	0.396545
H2CH	Basophils	0.0706762	0.680401
H2CH	BUN	-0.168311	0.292503
H2CH	Cr	-0.113192	0.48526
H2CH	UA	-0.431772	0.00156065
H2CH	AKP	-0.250567	0.0932706
H2CH	TP	-0.0390933	0.845662
H2CH	rGT	-0.140607	0.384923
H2CH	ALT	0.0147021	0.963195
H2CH	AST	-0.111752	0.488207
H1FC	FBG	-0.312526	0.0282279
H1FC	WBC	-0.246728	0.100141
H1FC	RBC	-0.122243	0.456272
H1FC	HB	-0.0970025	0.555727
H1FC	HCT	-0.0945495	0.56843
H1FC	MCV	0.0654701	0.71285
H1FC	MCH	-0.0173484	0.94809
H1FC	PLT	-0.00653594	0.98747
H1FC	Eosinophil	-0.10614	0.515903
H1FC	Basophils	0.120522	0.461086
H1FC	BUN	-0.215649	0.167655
H1FC	Cr	-0.148818	0.352131
H1FC	UA	-0.297852	0.0374346
H1FC	AKP	-0.181982	0.254328
H1FC	TP	0.174258	0.277015
H1FC	rGT	-0.299309	0.0368792
H1FC	ALT	-0.146791	0.3575
H1FC	AST	-0.104374	0.522561
H2FC	FBG	-0.346771	0.0126324
H2FC	WBC	-0.128367	0.42834
H2FC	RBC	-0.0156384	0.959732
H2FC	HB	-0.0188656	0.93797
H2FC	HCT	-0.00288754	0.994383
H2FC	MCV	0.00228437	0.994454
H2FC	MCH	-0.0711171	0.680401
H2FC	PLT	0.127257	0.434393
H2FC	Eosinophil	-0.0785127	0.651893
H2FC	Basophils	0.137057	0.396545
H2FC	BUN	-0.142341	0.379707
H2FC	Cr	-0.0736513	0.669837
H2FC	UA	-0.156106	0.326434
H2FC	AKP	-0.106923	0.511743
H2FC	TP	0.245573	0.101226
H2FC	rGT	-0.282632	0.0481259
H2FC	ALT	-0.0808027	0.638852
H2FC	AST	-0.15921	0.313053
H3FC	FBG	-0.275891	0.0551323
H3FC	WBC	-0.13031	0.418245
H3FC	RBC	-0.183497	0.252254
H3FC	HB	-0.196341	0.215313
H3FC	HCT	-0.194482	0.21829
H3FC	MCV	-0.00983179	0.97969
H3FC	MCH	-0.0745084	0.666466
H3FC	PLT	0.125911	0.439029
H3FC	Eosinophil	-0.134695	0.404047
H3FC	Basophils	0.0740946	0.668033
H3FC	BUN	-0.0567365	0.761752
H3FC	Cr	0.0353616	0.860912
H3FC	UA	-0.204817	0.189815
H3FC	AKP	-0.23809	0.117073
H3FC	TP	0.0116882	0.971102
H3FC	rGT	-0.208818	0.18403
H3FC	ALT	0.121339	0.458453
H3FC	AST	-0.256178	0.0833968
H1PL	FBG	-0.195714	0.216845
H1PL	WBC	-0.284883	0.0469708
H1PL	RBC	-0.135444	0.403615
H1PL	HB	-0.120679	0.461086
H1PL	HCT	-0.117318	0.468182
H1PL	MCV	0.0400094	0.840051
H1PL	MCH	0.00462483	0.991542
H1PL	PLT	-0.0939587	0.56843
H1PL	Eosinophil	-0.119799	0.463679
H1PL	Basophils	0.0464659	0.80783
H1PL	BUN	-0.234394	0.121374
H1PL	Cr	-0.208986	0.18403
H1PL	UA	-0.436849	0.00154053
H1PL	AKP	-0.179124	0.262523
H1PL	TP	0.075825	0.662457
H1PL	rGT	-0.201924	0.198317
H1PL	ALT	-0.155952	0.326434
H1PL	AST	-0.0777517	0.652737
H2PL	FBG	-0.136558	0.39777
H2PL	WBC	-0.276675	0.0545441
H2PL	RBC	-0.163792	0.302305
H2PL	HB	-0.160808	0.308888
H2PL	HCT	-0.168478	0.292503
H2PL	MCV	0.00401984	0.991542
H2PL	MCH	-0.0123497	0.970965
H2PL	PLT	-0.0731853	0.671824
H2PL	Eosinophil	-0.150183	0.345313
H2PL	Basophils	0.0262661	0.904724
H2PL	BUN	-0.182924	0.252254
H2PL	Cr	-0.14591	0.361526
H2PL	UA	-0.449047	0.0013251
H2PL	AKP	-0.216406	0.165999
H2PL	TP	-0.0429598	0.82722
H2PL	rGT	-0.087594	0.604175
H2PL	ALT	0.00859754	0.980049
H2PL	AST	-0.0990961	0.545831
H1A1	FBG	-0.214789	0.169734
H1A1	WBC	-0.291893	0.0411017
H1A1	RBC	-0.195397	0.216956
H1A1	HB	-0.175836	0.271389
H1A1	HCT	-0.172451	0.278435
H1A1	MCV	0.0585486	0.7606
H1A1	MCH	0.00203114	0.994454
H1A1	PLT	-0.0995287	0.544197
H1A1	Eosinophil	-0.173145	0.277343
H1A1	Basophils	0.02617	0.904724
H1A1	BUN	-0.222695	0.147719
H1A1	Cr	-0.170794	0.281667
H1A1	UA	-0.492488	0.000259295
H1A1	AKP	-0.206512	0.18403
H1A1	TP	0.0292077	0.901565
H1A1	rGT	-0.174859	0.275201
H1A1	ALT	-0.10511	0.519628
H1A1	AST	-0.112428	0.486325
H1A2	FBG	-0.151953	0.338892
H1A2	WBC	-0.234153	0.121374
H1A2	RBC	-0.158976	0.313053
H1A2	HB	-0.125955	0.439029
H1A2	HCT	-0.157064	0.322727
H1A2	MCV	0.0225128	0.928252
H1A2	MCH	0.0359023	0.860912
H1A2	PLT	-0.112378	0.486325
H1A2	Eosinophil	-0.141133	0.38449
H1A2	Basophils	-0.0143206	0.964231
H1A2	BUN	-0.186405	0.243649
H1A2	Cr	-0.146853	0.3575
H1A2	UA	-0.372973	0.00858587
H1A2	AKP	-0.172297	0.278435
H1A2	TP	0.0322519	0.878599
H1A2	rGT	-0.133082	0.407255
H1A2	ALT	-0.0962501	0.558851
H1A2	AST	-0.110436	0.49407
H2A2	FBG	-0.0798741	0.642771
H2A2	WBC	-0.193933	0.21829
H2A2	RBC	-0.139294	0.389858
H2A2	HB	-0.132286	0.407255
H2A2	HCT	-0.164658	0.300705
H2A2	MCV	-0.0570171	0.761752
H2A2	MCH	0.00547559	0.991542
H2A2	PLT	-0.00618569	0.988198
H2A2	Eosinophil	-0.116081	0.475392
H2A2	Basophils	-0.0147581	0.963195
H2A2	BUN	-0.118061	0.465078
H2A2	Cr	-0.0998427	0.543453
H2A2	UA	-0.292219	0.0411017
H2A2	AKP	-0.173278	0.277343
H2A2	TP	0.00264375	0.994383
H2A2	rGT	-0.122368	0.456272
H2A2	ALT	-0.0207561	0.928252
H2A2	AST	-0.210992	0.178431

## Sheet: Overweigh MASLD vs Over control
Correlation coefficients between lipoprotein subclasses and clinical parameters
Lipoprotein subclass	Clinical Parameter	r value	P value
TPTG	FBG	-0.0827327	0.755386
TPTG	WBC	-0.0723933	0.756493
TPTG	RBC	0.169448	0.449898
TPTG	HB	0.134331	0.606696
TPTG	HCT	0.124401	0.670354
TPTG	MCV	-0.000370348	0.998016
TPTG	MCH	-0.0447816	0.827214
TPTG	PLT	-0.0811099	0.755918
TPTG	Eosinophil	-0.00308986	0.991528
TPTG	Basophils	-0.0599539	0.767833
TPTG	BUN	0.190945	0.388029
TPTG	Cr	-0.0915485	0.72432
TPTG	UA	0.0241323	0.904779
TPTG	AKP	0.211849	0.344676
TPTG	TP	0.0795535	0.755918
TPTG	rGT	0.29491	0.260291
TPTG	ALT	0.261596	0.284337
TPTG	AST	0.229582	0.344676
ABA1	FBG	-0.0696253	0.756493
ABA1	WBC	-0.0156149	0.933096
ABA1	RBC	0.158674	0.471287
ABA1	HB	0.119551	0.682558
ABA1	HCT	0.117389	0.683501
ABA1	MCV	-0.0136339	0.945944
ABA1	MCH	-0.0246841	0.904779
ABA1	PLT	-0.0626835	0.766478
ABA1	Eosinophil	0.0180053	0.928789
ABA1	Basophils	-0.0757043	0.756493
ABA1	BUN	0.151529	0.501214
ABA1	Cr	-0.108776	0.711377
ABA1	UA	0.0229479	0.904779
ABA1	AKP	0.165652	0.46465
ABA1	TP	0.18596	0.398781
ABA1	rGT	0.0930349	0.72432
ABA1	ALT	0.159516	0.471287
ABA1	AST	0.0981764	0.712612
VLPN	FBG	-0.091998	0.72432
VLPN	WBC	-0.0800949	0.755918
VLPN	RBC	0.117107	0.683501
VLPN	HB	0.111632	0.706277
VLPN	HCT	0.0982297	0.712612
VLPN	MCV	0.00108588	0.996446
VLPN	MCH	-0.00857339	0.973215
VLPN	PLT	-0.128912	0.649737
VLPN	Eosinophil	-0.040052	0.84947
VLPN	Basophils	-0.0772875	0.755918
VLPN	BUN	0.207625	0.344676
VLPN	Cr	-0.0958216	0.714222
VLPN	UA	0.043723	0.830679
VLPN	AKP	0.216771	0.344676
VLPN	TP	0.0616789	0.766478
VLPN	rGT	0.275757	0.265024
VLPN	ALT	0.282116	0.265024
VLPN	AST	0.203169	0.358966
IDPN	FBG	-0.0738735	0.756493
IDPN	WBC	-0.0703547	0.756493
IDPN	RBC	0.195204	0.382135
IDPN	HB	0.164612	0.46465
IDPN	HCT	0.158962	0.471287
IDPN	MCV	0.029728	0.890281
IDPN	MCH	-0.0667476	0.763516
IDPN	PLT	-0.0960744	0.714222
IDPN	Eosinophil	-0.0123909	0.951256
IDPN	Basophils	-0.0760896	0.755918
IDPN	BUN	0.171642	0.436546
IDPN	Cr	-0.102165	0.712612
IDPN	UA	0.0164833	0.933096
IDPN	AKP	0.252152	0.284337
IDPN	TP	0.164658	0.46465
IDPN	rGT	0.239026	0.308903
IDPN	ALT	0.142245	0.549885
IDPN	AST	0.197936	0.373122
L1PN	FBG	-0.0543742	0.779425
L1PN	WBC	-0.0228663	0.904779
L1PN	RBC	0.184758	0.398781
L1PN	HB	0.099765	0.712612
L1PN	HCT	0.0977241	0.712612
L1PN	MCV	-0.0579918	0.770023
L1PN	MCH	-0.0388793	0.852046
L1PN	PLT	-0.0800095	0.755918
L1PN	Eosinophil	-0.108637	0.711377
L1PN	Basophils	-0.226509	0.344676
L1PN	BUN	0.121273	0.678139
L1PN	Cr	-0.114805	0.690916
L1PN	UA	0.0594282	0.767833
L1PN	AKP	0.261844	0.284337
L1PN	TP	0.201803	0.361384
L1PN	rGT	0.20752	0.344676
L1PN	ALT	0.0253692	0.904779
L1PN	AST	0.103881	0.712612
LDTG	FBG	-0.100925	0.712612
LDTG	WBC	-0.103576	0.712612
LDTG	RBC	0.148846	0.50828
LDTG	HB	0.112568	0.701989
LDTG	HCT	0.106407	0.712612
LDTG	MCV	0.00265205	0.992168
LDTG	MCH	-0.0475433	0.820281
LDTG	PLT	-0.118105	0.683501
LDTG	Eosinophil	-0.00599859	0.979272
LDTG	Basophils	-0.070967	0.756493
LDTG	BUN	0.162853	0.465055
LDTG	Cr	-0.101717	0.712612
LDTG	UA	-0.00583626	0.979272
LDTG	AKP	0.225048	0.344676
LDTG	TP	0.171754	0.436546
LDTG	rGT	0.210107	0.344676
LDTG	ALT	0.14682	0.52068
LDTG	AST	0.16797	0.455641
VLCH	FBG	-0.0225015	0.904779
VLCH	WBC	-0.0670726	0.763516
VLCH	RBC	0.163917	0.465055
VLCH	HB	0.142144	0.549885
VLCH	HCT	0.129824	0.645773
VLCH	MCV	0.0171798	0.933096
VLCH	MCH	-0.049584	0.80872
VLCH	PLT	-0.0784945	0.755918
VLCH	Eosinophil	-0.0215917	0.907774
VLCH	Basophils	-0.0800909	0.755918
VLCH	BUN	0.185542	0.398781
VLCH	Cr	-0.117061	0.683501
VLCH	UA	0.0551763	0.779425
VLCH	AKP	0.209267	0.344676
VLCH	TP	0.124879	0.670354
VLCH	rGT	0.253798	0.284337
VLCH	ALT	0.326348	0.110024
VLCH	AST	0.209077	0.344676
IDCH	FBG	-0.0571524	0.771503
IDCH	WBC	-0.0610094	0.766478
IDCH	RBC	0.217434	0.344676
IDCH	HB	0.175766	0.432011
IDCH	HCT	0.172373	0.436546
IDCH	MCV	0.0288603	0.890618
IDCH	MCH	-0.0779629	0.755918
IDCH	PLT	-0.0715973	0.756493
IDCH	Eosinophil	-0.0120304	0.951256
IDCH	Basophils	-0.0773033	0.755918
IDCH	BUN	0.152658	0.498943
IDCH	Cr	-0.109785	0.711377
IDCH	UA	0.0235988	0.904779
IDCH	AKP	0.250857	0.284337
IDCH	TP	0.181646	0.408537
IDCH	rGT	0.215108	0.344676
IDCH	ALT	0.163675	0.465055
IDCH	AST	0.18772	0.395175
VLFC	FBG	-0.0323111	0.877059
VLFC	WBC	-0.074081	0.756493
VLFC	RBC	0.134548	0.606696
VLFC	HB	0.135799	0.597133
VLFC	HCT	0.116932	0.683501
VLFC	MCV	0.0239451	0.904779
VLFC	MCH	-0.0340228	0.870204
VLFC	PLT	-0.109308	0.711377
VLFC	Eosinophil	-0.030791	0.885268
VLFC	Basophils	-0.0779071	0.755918
VLFC	BUN	0.18894	0.395175
VLFC	Cr	-0.0994629	0.712612
VLFC	UA	0.0656318	0.763571
VLFC	AKP	0.201437	0.361384
VLFC	TP	0.0588307	0.770023
VLFC	rGT	0.289202	0.265024
VLFC	ALT	0.32319	0.110024
VLFC	AST	0.222826	0.344676
IDFC	FBG	-0.0661131	0.763571
IDFC	WBC	-0.0674131	0.763516
IDFC	RBC	0.204583	0.358709
IDFC	HB	0.171885	0.436546
IDFC	HCT	0.167854	0.455641
IDFC	MCV	0.0335639	0.871036
IDFC	MCH	-0.0724043	0.756493
IDFC	PLT	-0.0848717	0.746843
IDFC	Eosinophil	-0.0164917	0.933096
IDFC	Basophils	-0.0803815	0.755918
IDFC	BUN	0.157658	0.471305
IDFC	Cr	-0.10612	0.712612
IDFC	UA	0.0271676	0.898843
IDFC	AKP	0.246495	0.291327
IDFC	TP	0.169376	0.449898
IDFC	rGT	0.21832	0.344676
IDFC	ALT	0.177665	0.426228
IDFC	AST	0.18372	0.40017
IDPL	FBG	-0.0729965	0.756493
IDPL	WBC	-0.072248	0.756493
IDPL	RBC	0.184523	0.398781
IDPL	HB	0.151108	0.501214
IDPL	HCT	0.148826	0.50828
IDPL	MCV	0.0519112	0.793503
IDPL	MCH	-0.100838	0.712612
IDPL	PLT	-0.0595685	0.767833
IDPL	Eosinophil	-0.013344	0.94676
IDPL	Basophils	-0.071481	0.756493
IDPL	BUN	0.125049	0.670354
IDPL	Cr	-0.100882	0.712612
IDPL	UA	0.000259965	0.998016
IDPL	AKP	0.203504	0.358966
IDPL	TP	0.181937	0.408537
IDPL	rGT	0.191003	0.388029
IDPL	ALT	0.226044	0.344676
IDPL	AST	0.16454	0.46465
VLAB	FBG	-0.0920082	0.72432
VLAB	WBC	-0.0801899	0.755918
VLAB	RBC	0.117049	0.683501
VLAB	HB	0.111604	0.706277
VLAB	HCT	0.0981953	0.712612
VLAB	MCV	0.00105378	0.996446
VLAB	MCH	-0.00849664	0.973215
VLAB	PLT	-0.128975	0.649737
VLAB	Eosinophil	-0.0401656	0.84947
VLAB	Basophils	-0.0772957	0.755918
VLAB	BUN	0.207529	0.344676
VLAB	Cr	-0.0957246	0.714222
VLAB	UA	0.0436671	0.830679
VLAB	AKP	0.216761	0.344676
VLAB	TP	0.0616635	0.766478
VLAB	rGT	0.27566	0.265024
VLAB	ALT	0.282116	0.265024
VLAB	AST	0.203122	0.358966
IDAB	FBG	-0.0738899	0.756493
IDAB	WBC	-0.0703522	0.756493
IDAB	RBC	0.195174	0.382135
IDAB	HB	0.164565	0.46465
IDAB	HCT	0.158922	0.471287
IDAB	MCV	0.0297065	0.890281
IDAB	MCH	-0.0667359	0.763516
IDAB	PLT	-0.0960076	0.714222
IDAB	Eosinophil	-0.0124685	0.951256
IDAB	Basophils	-0.0760166	0.755918
IDAB	BUN	0.171693	0.436546
IDAB	Cr	-0.102266	0.712612
IDAB	UA	0.0165069	0.933096
IDAB	AKP	0.252167	0.284337
IDAB	TP	0.164607	0.46465
IDAB	rGT	0.23902	0.308903
IDAB	ALT	0.142211	0.549885
IDAB	AST	0.197953	0.373122
V2TG	FBG	0.0363059	0.860631
V2TG	WBC	-0.0362316	0.860631
V2TG	RBC	0.0933077	0.72432
V2TG	HB	0.0454785	0.827214
V2TG	HCT	0.0536535	0.782623
V2TG	MCV	0.0365732	0.860631
V2TG	MCH	-0.101237	0.712612
V2TG	PLT	0.0559491	0.774901
V2TG	Eosinophil	-0.00764562	0.978425
V2TG	Basophils	0.0279166	0.894115
V2TG	BUN	-0.00117201	0.996446
V2TG	Cr	-0.107621	0.712612
V2TG	UA	0.0371505	0.859158
V2TG	AKP	0.0773855	0.755918
V2TG	TP	0.207262	0.344676
V2TG	rGT	-0.0242608	0.904779
V2TG	ALT	0.371918	0.0495982
V2TG	AST	0.0351035	0.867157
V1CH	FBG	-0.0160421	0.933096
V1CH	WBC	-0.0427433	0.8371
V1CH	RBC	0.225787	0.344676
V1CH	HB	0.172401	0.436546
V1CH	HCT	0.160079	0.471287
V1CH	MCV	-0.00258798	0.992168
V1CH	MCH	-0.0683117	0.763516
V1CH	PLT	-0.0442104	0.829067
V1CH	Eosinophil	0.0186765	0.924854
V1CH	Basophils	-0.0487505	0.814428
V1CH	BUN	0.188018	0.395175
V1CH	Cr	-0.0997919	0.712612
V1CH	UA	0.0469024	0.822749
V1CH	AKP	0.214597	0.344676
V1CH	TP	0.0978127	0.712612
V1CH	rGT	0.323648	0.110024
V1CH	ALT	0.279611	0.265024
V1CH	AST	0.264904	0.284337
V2CH	FBG	0.0384955	0.852046
V2CH	WBC	-0.112491	0.701989
V2CH	RBC	0.124338	0.670354
V2CH	HB	0.147299	0.518739
V2CH	HCT	0.122331	0.674872
V2CH	MCV	0.0635924	0.766236
V2CH	MCH	-0.0638523	0.766236
V2CH	PLT	-0.125369	0.670354
V2CH	Eosinophil	-0.0410908	0.843623
V2CH	Basophils	-0.0762472	0.755918
V2CH	BUN	0.119732	0.682558
V2CH	Cr	-0.10466	0.712612
V2CH	UA	0.0937745	0.72432
V2CH	AKP	0.165296	0.46465
V2CH	TP	0.143285	0.546909
V2CH	rGT	0.209895	0.344676
V2CH	ALT	0.3781	0.0495982
V2CH	AST	0.15866	0.471287
V3CH	FBG	0.00306114	0.991528
V3CH	WBC	-0.0673821	0.763516
V3CH	RBC	0.171596	0.436546
V3CH	HB	0.167763	0.455641
V3CH	HCT	0.156972	0.471305
V3CH	MCV	0.061899	0.766478
V3CH	MCH	-0.077849	0.755918
V3CH	PLT	-0.0713511	0.756493
V3CH	Eosinophil	-0.0224342	0.904779
V3CH	Basophils	-0.0216031	0.907774
V3CH	BUN	0.128405	0.652297
V3CH	Cr	-0.119236	0.6832
V3CH	UA	0.0711683	0.756493
V3CH	AKP	0.192645	0.388029
V3CH	TP	0.14869	0.50828
V3CH	rGT	0.192166	0.388029
V3CH	ALT	0.34861	0.0956597
V3CH	AST	0.174316	0.436546
V4CH	FBG	-0.0578746	0.770023
V4CH	WBC	-0.0765582	0.755918
V4CH	RBC	0.0678824	0.763516
V4CH	HB	0.0967492	0.714222
V4CH	HCT	0.0857483	0.742198
V4CH	MCV	0.056455	0.773361
V4CH	MCH	-0.0291033	0.890281
V4CH	PLT	-0.126989	0.661804
V4CH	Eosinophil	-0.0577408	0.770023
V4CH	Basophils	-0.0988884	0.712612
V4CH	BUN	0.160063	0.471287
V4CH	Cr	-0.100638	0.712612
V4CH	UA	0.0386706	0.852046
V4CH	AKP	0.194811	0.382135
V4CH	TP	0.138146	0.579579
V4CH	rGT	0.16257	0.465055
V4CH	ALT	0.240302	0.308903
V4CH	AST	0.138066	0.579579
V2FC	FBG	-0.0228213	0.904779
V2FC	WBC	-0.0868227	0.735612
V2FC	RBC	0.208163	0.344676
V2FC	HB	0.177983	0.426228
V2FC	HCT	0.162331	0.465055
V2FC	MCV	0.00849681	0.973215
V2FC	MCH	-0.0524153	0.791816
V2FC	PLT	-0.0923833	0.72432
V2FC	Eosinophil	-0.0291368	0.890281
V2FC	Basophils	-0.0703795	0.756493
V2FC	BUN	0.171528	0.436546
V2FC	Cr	-0.10935	0.711377
V2FC	UA	0.0766092	0.755918
V2FC	AKP	0.223031	0.344676
V2FC	TP	0.118386	0.683501
V2FC	rGT	0.27992	0.265024
V2FC	ALT	0.336499	0.110024
V2FC	AST	0.212332	0.344676
V3FC	FBG	-0.0476212	0.820281
V3FC	WBC	-0.0709013	0.756493
V3FC	RBC	0.188889	0.395175
V3FC	HB	0.173948	0.436546
V3FC	HCT	0.161681	0.465448
V3FC	MCV	0.0347765	0.867203
V3FC	MCH	-0.0602193	0.767833
V3FC	PLT	-0.0816708	0.755918
V3FC	Eosinophil	-0.019062	0.924727
V3FC	Basophils	-0.0364269	0.860631
V3FC	BUN	0.155614	0.480574
V3FC	Cr	-0.104805	0.712612
V3FC	UA	0.0604778	0.767833
V3FC	AKP	0.212483	0.344676
V3FC	TP	0.110551	0.709758
V3FC	rGT	0.256154	0.284337
V3FC	ALT	0.332889	0.110024
V3FC	AST	0.21121	0.344676
V4FC	FBG	-0.0710255	0.756493
V4FC	WBC	-0.0696891	0.756493
V4FC	RBC	0.180044	0.414597
V4FC	HB	0.152974	0.498943
V4FC	HCT	0.14946	0.50828
V4FC	MCV	0.0239072	0.904779
V4FC	MCH	-0.0516053	0.794252
V4FC	PLT	-0.0911083	0.72432
V4FC	Eosinophil	-0.0252072	0.904779
V4FC	Basophils	-0.0850779	0.746817
V4FC	BUN	0.162685	0.465055
V4FC	Cr	-0.113436	0.6971
V4FC	UA	0.0252691	0.904779
V4FC	AKP	0.248351	0.284337
V4FC	TP	0.151261	0.501214
V4FC	rGT	0.209811	0.344676
V4FC	ALT	0.211899	0.344676
V4FC	AST	0.176972	0.427519
V1PL	FBG	-0.024452	0.904779
V1PL	WBC	0.00550629	0.980067
V1PL	RBC	0.228134	0.344676
V1PL	HB	0.150433	0.504902
V1PL	HCT	0.152476	0.498943
V1PL	MCV	0.00605767	0.979272
V1PL	MCH	-0.09882	0.712612
V1PL	PLT	0.0387335	0.852046
V1PL	Eosinophil	0.0610882	0.766478
V1PL	Basophils	0.0345575	0.867203
V1PL	BUN	0.182482	0.407636
V1PL	Cr	-0.100257	0.712612
V1PL	UA	-0.00354301	0.990816
V1PL	AKP	0.191378	0.388029
V1PL	TP	0.122409	0.674872
V1PL	rGT	0.254342	0.284337
V1PL	ALT	0.277654	0.265024
V1PL	AST	0.257437	0.284337
V2PL	FBG	0.0677965	0.763516
V2PL	WBC	-0.031406	0.882771
V2PL	RBC	0.0651914	0.763593
V2PL	HB	0.0721111	0.756493
V2PL	HCT	0.0652503	0.763593
V2PL	MCV	0.0761907	0.755918
V2PL	MCH	-0.0899759	0.725182
V2PL	PLT	0.00379415	0.99038
V2PL	Eosinophil	-0.0157979	0.933096
V2PL	Basophils	0.0518681	0.793503
V2PL	BUN	0.0543832	0.779425
V2PL	Cr	-0.110242	0.710475
V2PL	UA	0.0743355	0.756493
V2PL	AKP	0.0716185	0.756493
V2PL	TP	0.184448	0.398781
V2PL	rGT	0.0392795	0.852046
V2PL	ALT	0.435241	0.00776081
V2PL	AST	0.0697057	0.756493
L1TG	FBG	-0.114735	0.690916
L1TG	WBC	-0.0801516	0.755918
L1TG	RBC	0.157992	0.471305
L1TG	HB	0.100382	0.712612
L1TG	HCT	0.0956216	0.714222
L1TG	MCV	-0.0449128	0.827214
L1TG	MCH	-0.0161568	0.933096
L1TG	PLT	-0.123873	0.672427
L1TG	Eosinophil	-0.0625861	0.766478
L1TG	Basophils	-0.145194	0.533549
L1TG	BUN	0.177471	0.426228
L1TG	Cr	-0.0999052	0.712612
L1TG	UA	0.0352944	0.867068
L1TG	AKP	0.258917	0.284337
L1TG	TP	0.127979	0.653969
L1TG	rGT	0.258971	0.284337
L1TG	ALT	0.10188	0.712612
L1TG	AST	0.158018	0.471305
L2TG	FBG	-0.0880393	0.729646
L2TG	WBC	-0.0566601	0.773304
L2TG	RBC	0.163205	0.465055
L2TG	HB	0.0914138	0.72432
L2TG	HCT	0.0868292	0.735612
L2TG	MCV	-0.05851	0.770023
L2TG	MCH	-0.0213285	0.907838
L2TG	PLT	-0.110779	0.709758
L2TG	Eosinophil	-0.0834553	0.754832
L2TG	Basophils	-0.172679	0.436546
L2TG	BUN	0.151901	0.501214
L2TG	Cr	-0.107069	0.712612
L2TG	UA	0.0312688	0.882771
L2TG	AKP	0.249045	0.284337
L2TG	TP	0.179864	0.414597
L2TG	rGT	0.229188	0.344676
L2TG	ALT	0.0336561	0.871036
L2TG	AST	0.123393	0.672677
L3TG	FBG	-0.114258	0.690916
L3TG	WBC	-0.0424005	0.837206
L3TG	RBC	0.0462113	0.825151
L3TG	HB	-0.0188173	0.924854
L3TG	HCT	-0.0251413	0.904779
L3TG	MCV	-0.0840571	0.7529
L3TG	MCH	0.00672631	0.979272
L3TG	PLT	-0.105487	0.712612
L3TG	Eosinophil	-0.0635201	0.766236
L3TG	Basophils	-0.192484	0.388029
L3TG	BUN	0.175812	0.432011
L3TG	Cr	-0.106931	0.712612
L3TG	UA	-0.0346157	0.867203
L3TG	AKP	0.210413	0.344676
L3TG	TP	0.161251	0.466611
L3TG	rGT	0.198619	0.373122
L3TG	ALT	-0.00420339	0.988711
L3TG	AST	0.115018	0.690916
L1CH	FBG	-0.0292278	0.890281
L1CH	WBC	0.00188188	0.996107
L1CH	RBC	0.184253	0.398781
L1CH	HB	0.0899246	0.725182
L1CH	HCT	0.0899801	0.725182
L1CH	MCV	-0.065083	0.763593
L1CH	MCH	-0.0423736	0.837206
L1CH	PLT	-0.0563022	0.773361
L1CH	Eosinophil	-0.125192	0.670354
L1CH	Basophils	-0.255992	0.284337
L1CH	BUN	0.0992484	0.712612
L1CH	Cr	-0.117622	0.683501
L1CH	UA	0.0727745	0.756493
L1CH	AKP	0.248359	0.284337
L1CH	TP	0.211325	0.344676
L1CH	rGT	0.180704	0.413558
L1CH	ALT	0.0064839	0.979272
L1CH	AST	0.0763029	0.755918
L5CH	FBG	-0.0544744	0.779425
L5CH	WBC	-0.0751138	0.756493
L5CH	RBC	-0.12308	0.672677
L5CH	HB	0.00113105	0.996446
L5CH	HCT	-0.00945012	0.970217
L5CH	MCV	0.205838	0.352326
L5CH	MCH	-0.0963621	0.714222
L5CH	PLT	-0.0662845	0.763571
L5CH	Eosinophil	0.0862925	0.738834
L5CH	Basophils	0.121349	0.678139
L5CH	BUN	-0.067467	0.763516
L5CH	Cr	0.0642582	0.766116
L5CH	UA	-0.0601299	0.767833
L5CH	AKP	-0.223276	0.344676
L5CH	TP	-0.0797184	0.755918
L5CH	rGT	-0.0920245	0.72432
L5CH	ALT	0.16191	0.465448
L5CH	AST	-0.0228533	0.904779
L6CH	FBG	-0.0886033	0.729646
L6CH	WBC	-0.0706229	0.756493
L6CH	RBC	-0.105042	0.712612
L6CH	HB	-0.0161438	0.933096
L6CH	HCT	-0.0234988	0.904779
L6CH	MCV	0.131954	0.628795
L6CH	MCH	-0.0612084	0.766478
L6CH	PLT	-0.00727237	0.979272
L6CH	Eosinophil	0.101118	0.712612
L6CH	Basophils	0.057043	0.771503
L6CH	BUN	0.0323085	0.877059
L6CH	Cr	0.0455847	0.827214
L6CH	UA	-0.095953	0.714222
L6CH	AKP	-0.0837061	0.754364
L6CH	TP	0.079101	0.755918
L6CH	rGT	-0.061147	0.766478
L6CH	ALT	0.211937	0.344676
L6CH	AST	0.0760249	0.755918
L1FC	FBG	-0.0286992	0.890618
L1FC	WBC	-0.0156769	0.933096
L1FC	RBC	0.189351	0.395175
L1FC	HB	0.0958285	0.714222
L1FC	HCT	0.0978867	0.712612
L1FC	MCV	-0.050391	0.803248
L1FC	MCH	-0.0572285	0.771503
L1FC	PLT	-0.0444537	0.828506
L1FC	Eosinophil	-0.107924	0.712191
L1FC	Basophils	-0.237409	0.308903
L1FC	BUN	0.082186	0.755386
L1FC	Cr	-0.116415	0.686367
L1FC	UA	0.0464117	0.825151
L1FC	AKP	0.238136	0.308903
L1FC	TP	0.236214	0.310344
L1FC	rGT	0.143266	0.546909
L1FC	ALT	0.00584287	0.979272
L1FC	AST	0.0711725	0.756493
L5FC	FBG	-0.0234305	0.904779
L5FC	WBC	-0.0909862	0.72432
L5FC	RBC	-0.141626	0.55229
L5FC	HB	0.022477	0.904779
L5FC	HCT	0.0154114	0.933239
L5FC	MCV	0.24294	0.304817
L5FC	MCH	-0.0826265	0.755386
L5FC	PLT	-0.0452452	0.827214
L5FC	Eosinophil	0.149925	0.507043
L5FC	Basophils	0.194549	0.382135
L5FC	BUN	-0.110926	0.709758
L5FC	Cr	0.0695811	0.756493
L5FC	UA	-0.0874219	0.73372
L5FC	AKP	-0.198946	0.373122
L5FC	TP	-0.0476167	0.820281
L5FC	rGT	-0.213296	0.344676
L5FC	ALT	0.0928306	0.72432
L5FC	AST	-0.0648183	0.764341
L6FC	FBG	-0.0624155	0.766478
L6FC	WBC	-0.0378981	0.855614
L6FC	RBC	-0.123058	0.672677
L6FC	HB	-0.0541079	0.780213
L6FC	HCT	-0.04609	0.825151
L6FC	MCV	0.137066	0.586964
L6FC	MCH	-0.0824535	0.755386
L6FC	PLT	0.0695311	0.756493
L6FC	Eosinophil	0.106462	0.712612
L6FC	Basophils	0.108476	0.711377
L6FC	BUN	-0.105142	0.712612
L6FC	Cr	0.078028	0.755918
L6FC	UA	-0.154614	0.487087
L6FC	AKP	-0.188233	0.395175
L6FC	TP	0.0582173	0.770023
L6FC	rGT	-0.259476	0.284337
L6FC	ALT	0.0727143	0.756493
L6FC	AST	-0.0664786	0.763571
L1PL	FBG	-0.0421833	0.837307
L1PL	WBC	-0.00580197	0.979272
L1PL	RBC	0.184711	0.398781
L1PL	HB	0.0880822	0.729646
L1PL	HCT	0.0890793	0.729646
L1PL	MCV	-0.0669105	0.763516
L1PL	MCH	-0.0414805	0.841812
L1PL	PLT	-0.0609792	0.766478
L1PL	Eosinophil	-0.117619	0.683501
L1PL	Basophils	-0.244673	0.29831
L1PL	BUN	0.115037	0.690916
L1PL	Cr	-0.120232	0.681739
L1PL	UA	0.0656318	0.763571
L1PL	AKP	0.258527	0.284337
L1PL	TP	0.209612	0.344676
L1PL	rGT	0.197783	0.373122
L1PL	ALT	0.0120268	0.951256
L1PL	AST	0.0913577	0.72432
L5PL	FBG	-0.0550058	0.779425
L5PL	WBC	-0.0906556	0.72432
L5PL	RBC	-0.192489	0.388029
L5PL	HB	-0.0215188	0.907774
L5PL	HCT	-0.0328835	0.875258
L5PL	MCV	0.228362	0.344676
L5PL	MCH	-0.0615132	0.766478
L5PL	PLT	-0.0821844	0.755386
L5PL	Eosinophil	0.107958	0.712191
L5PL	Basophils	0.141357	0.55229
L5PL	BUN	-0.0617906	0.766478
L5PL	Cr	0.0709462	0.756493
L5PL	UA	-0.0822561	0.755386
L5PL	AKP	-0.237207	0.308903
L5PL	TP	-0.106168	0.712612
L5PL	rGT	-0.156928	0.471305
L5PL	ALT	0.124328	0.670354
L5PL	AST	-0.0718477	0.756493
L6PL	FBG	-0.0884734	0.729646
L6PL	WBC	-0.078202	0.755918
L6PL	RBC	-0.120919	0.678908
L6PL	HB	-0.0295214	0.890281
L6PL	HCT	-0.038599	0.852046
L6PL	MCV	0.131009	0.635968
L6PL	MCH	-0.0610356	0.766478
L6PL	PLT	-0.000634652	0.998016
L6PL	Eosinophil	0.114352	0.690916
L6PL	Basophils	0.0670482	0.763516
L6PL	BUN	0.0284065	0.891544
L6PL	Cr	0.0473635	0.820291
L6PL	UA	-0.104773	0.712612
L6PL	AKP	-0.101932	0.712612
L6PL	TP	0.0657641	0.763571
L6PL	rGT	-0.0643936	0.766116
L6PL	ALT	0.207641	0.344676
L6PL	AST	0.0777036	0.755918
L1AB	FBG	-0.0543953	0.779425
L1AB	WBC	-0.0229273	0.904779
L1AB	RBC	0.184747	0.398781
L1AB	HB	0.0997505	0.712612
L1AB	HCT	0.0977085	0.712612
L1AB	MCV	-0.0579971	0.770023
L1AB	MCH	-0.0388779	0.852046
L1AB	PLT	-0.0800651	0.755918
L1AB	Eosinophil	-0.108655	0.711377
L1AB	Basophils	-0.226566	0.344676
L1AB	BUN	0.121249	0.678139
L1AB	Cr	-0.114752	0.690916
L1AB	UA	0.0594038	0.767833
L1AB	AKP	0.261842	0.284337
L1AB	TP	0.201799	0.361384
L1AB	rGT	0.207425	0.344676
L1AB	ALT	0.0253004	0.904779
L1AB	AST	0.103822	0.712612
H3PL	FBG	-0.0730739	0.756493
H3PL	WBC	-0.0577745	0.770023
H3PL	RBC	-0.1015	0.712612
H3PL	HB	-0.092928	0.72432
H3PL	HCT	-0.0640292	0.766236
H3PL	MCV	0.0906299	0.72432
H3PL	MCH	-0.0883362	0.729646
H3PL	PLT	0.0451202	0.827214
H3PL	Eosinophil	0.0595725	0.767833
H3PL	Basophils	-0.090653	0.72432
H3PL	BUN	-0.157178	0.471305
H3PL	Cr	0.0914564	0.72432
H3PL	UA	-0.0881956	0.729646
H3PL	AKP	-0.120141	0.681739
H3PL	TP	-0.0058012	0.979272
H3PL	rGT	-0.0371236	0.859158
H3PL	ALT	-0.196682	0.378728
H3PL	AST	-0.0939072	0.72432
